# Supplementary material for: 3D Printed Devices for the Separation of Blood Plasma from Capillary Samples
Source: Micromachines (Basel). 2024 Feb 29;15(3):359. doi: 10.3390/mi15030359 (PMC10972198; doi:10.3390/mi15030359)
Supplement: Supplementary file 1 [file micromachines-15-00359-s001.zip]

Archive with 1 entries (1 files):
- micromachines-2865130-supplementary.pdf
